# Supplementary material for: Thermally Engineered CVD for Controlling Crystal Orientation and Strain in Large-Area PtTe2 Layers
Source: Nanomaterials (Basel). 2026 Jun 13;16(12):734. doi: 10.3390/nano16120734 (PMC13305040; doi:10.3390/nano16120734)
Supplement: Supplementary file 1 [file nanomaterials-16-00734-s001.zip]

Archive with 1 entries (1 files):
- nanomaterials-4347911-supplementary.pdf
